# Supplementary material for: Carvacrol and Thymol Combat Desiccation Resistance Mechanisms in Salmonella enterica Serovar Tennessee
Source: Microorganisms. 2021 Dec 26;10(1):44. doi: 10.3390/microorganisms10010044 (PMC8779931; doi:10.3390/microorganisms10010044)
Supplement: Supplementary file 1 [file microorganisms-10-00044-s001.zip]

Archive with 1 entries (1 files):
- microorganisms-1514294-supplementary.pdf
